# Supplementary material for: Lung Tissue Microbiome in NSCLC Patients: Metabarcoding Analysis Identifies Escherichia-Shigella as an Abundant Taxon
Source: Cancers (Basel). 2026 Jun 29;18(13):2105. doi: 10.3390/cancers18132105 (PMC13359530; doi:10.3390/cancers18132105)
Supplement: Supplementary file 1 [file cancers-18-02105-s001.zip]

Archive with 8 entries (8 files):
- Supplementary Materials Table S2 Sequence frequencies of each filtration step.xlsx
- Supplementary materials Figure S3 Rarefaction curves.pdf
- Supplementary materials Figure S4 Emperor 3D visualization.pdf
- Supplementary materials Figure S5.1 -Taxonomic composition of samples at phylum level -bars.svg
- Supplementary materials Figure S5.2 -Taxonomic composition of samples at phylum level - legend.svg
- Supplementary materials Figure S5.3 -Taxonomic composition of samples at genus level -bars.svg
- Supplementary materials Figure S5.4 -Taxonomic composition of samples at genus level - legend.svg
- Supplementary Materials Table S1 Summary of the clinical and demographic characteristics of the study cohort.pdf
