# Supplementary material for: Lung Tissue Microbiome in NSCLC Patients: Metabarcoding Analysis Identifies Escherichia-Shigella as an Abundant Taxon
Source: Cancers (Basel). 2026 Jun 29;18(13):2105. doi: 10.3390/cancers18132105 (PMC13359530; doi:10.3390/cancers18132105)
Supplement: Supplementary file 1 [file cancers-18-02105-s001.zip › Supplementary Materials Table S2 Sequence frequencies of each filtration step.xlsx]

## Sheet: Sequence frequencies
Table S2. Sequence counts at each stage of the decontamination and filtering workflow.
Sample ID	QIIME2-DADA2					ASV frequency after decontam	ASV frequency after filtering out Eukaryota sequences	ASV frequency after removing Human origin sequences
	input	filtered	denoised	merged	non-chimeric
10G	147554	72718	62145	45212	38208	38 208	880	232
10T	161209	79950	68654	47163	38805	38 805	730	102
12G	212898	103293	90310	60826	49666	49 666	959	167
12T	114744	53510	44703	29468	24875	24 875	539	56
14G	189108	92386	81101	56476	47150	47 150	1147	365
14T	165738	75706	64900	46108	37043	37 043	842	179
16G	170476	83471	73027	43874	39219	39 219	1209	282
16T	546512	274265	247902	166517	142118	142 118	3405	736
17G	198202	95459	86399	65213	47971	47 971	1165	561
17T	215216	106978	93193	62718	52314	52 314	1039	155
18G	165013	76108	65209	41095	35424	35 424	827	118
18T	215096	95239	82830	56340	46404	46 404	1102	268
19G	144968	61811	54115	35537	30308	30 308	878	204
19T	175304	77135	66141	44514	38273	38 273	973	112
20G	117551	58579	50095	34200	27819	27 819	870	337
20T	155710	80976	70400	50810	38378	38 378	854	220
21G	189350	90329	80144	52700	44113	44 113	1146	262
21T	140395	67506	57481	40436	34149	34 149	1084	388
22G	184754	88798	76681	51261	40359	40 359	1119	238
22T	129980	63475	53883	36060	29106	29 106	785	217
27G	174942	78910	68253	46566	37955	37 955	812	126
27T	155300	76793	66221	46081	37704	37 704	846	189
28G	239048	116089	102292	72353	59505	59 505	1085	122
28T	208268	106639	93589	62955	53049	53 049	1213	400
29G	187253	93626	82163	56371	47689	47 689	1088	169
29T	187257	94282	81972	55128	46600	46 600	1023	297
2G	82710	35595	33102	32001	21010	21 010	934	902
2T	195034	90688	78974	51996	43796	43 796	1508	704
31G	253694	123171	108402	77654	63122	63 122	1330	183
31T	201104	97725	85459	60559	49263	49 263	1222	414
32G	197088	100056	87746	59470	50489	50 489	1112	202
32T	145523	73831	63769	43869	36452	36 452	801	179
33G	178477	91737	79954	55069	47065	47 065	986	155
33T	159031	78568	67752	46189	39121	39 121	844	159
38G	164901	71371	64682	46434	38229	38 229	1123	556
38T	126150	60708	54087	38024	30521	30 521	1687	1131
39G	185872	93192	82097	56157	46913	46 913	958	213
39T	169150	88505	77093	49262	43281	43 281	1113	206
40G	161279	71241	60323	42190	36563	36 563	898	100
40T	179396	76248	64761	42445	37289	37 289	888	133
42G	215954	98775	86710	57134	47754	47 754	877	79
42T	133582	60982	51505	33080	28850	28 850	588	58
44G	133532	56632	48625	32330	27675	27 675	598	97
44T	106344	49128	41024	27249	22917	22 917	551	62
47G	124247	54063	46092	35072	27080	27 080	413	107
47T	101280	45984	38294	26018	21463	21 463	511	122
58G	110967	44907	38368	24803	21716	21 716	537	170
58T	107425	43499	35776	22951	19746	19 746	536	102
5G	238518	105003	92744	62107	51638	51 638	1243	276
5T	196246	90402	79000	52055	43078	43 078	782	222
60G	56355	21778	17118	13518	11009	11 009	213	72
60T	126975	56038	47425	33521	27604	27 604	701	132
69G	134782	57579	48710	33724	28564	28 564	498	91
69T	91889	38855	31867	21876	18438	18 438	334	59
6G	207250	103109	90061	61745	51017	51 017	1004	198
6T	129134	62464	52997	35803	29295	29 295	686	199
8G	192137	87161	76786	50063	41250	41 250	1347	352
8T	199690	86093	74441	48548	39268	39 268	1210	411
91G	120629	56143	47845	32599	27171	27 171	468	99
91T	137861	64645	54851	36787	30430	30 430	711	150
95G	131564	53208	47119	33631	27034	27 034	599	190
95T	114352	47340	39108	27435	23152	23 152	529	119
9G	234741	114542	102082	71217	58349	58 349	1131	212
9T	201011	96087	84077	56938	47266	47 266	1082	205
